# Supplementary material for: Macro-Process of Past Plant Subsistence from the Upper Paleolithic to Middle Neolithic in China: A Quantitative Analysis of Multi-Archaeobotanical Data
Source: PLoS One. 2016 Feb 3;11(2):e0148136. doi: 10.1371/journal.pone.0148136 (PMC4740431; doi:10.1371/journal.pone.0148136)
Supplement: S1 Dataset — (XLS) [file pone.0148136.s001.xls]

## Sheet: Plant macro-remains
Site name	Province, District city/County	Longitude(E)	Latitude(N)	Elevation(m)	Age range (cal yr BP)	Abutilon theophrasti	Agrimonia pilosa	Agrostis sp.	Alnus trabeculosa	Amaranthaceae	Amaranthus sp.	Amaranthus retroflexus	Amethystea caerulea	Ampelopsis sp.	Amygdalus sp.	Amygdalus persica	Amygdalus davidiana	Amygdalus/Armeniaca sp.	Angelica sp.	Achyranthes bidentata	Actinidia chinensis	Actinidia sp.	Ardisia crenata	Armeniaca vulgaris	Artemisia annua	Ajuga sp.	Astragalus sp.	Astragalus membranaceus	Avena fatua	Boraginaceae	Butomus sp.	Broussonetia papyrifera	Broussonetia sp.	Brassicaceae	Brassica sp.	Celtis sinensis	Celtis bungeana	Celosia argentea	Chara sp.	Chenopodiaceae	Chenopodium sp.	Chenopodium album	Chenopodium ambrosioides	Choerospondias axillaris	Chelidonium majus	Clausena excavata	Cleistocalyx operculatus	Cerastium sp.	Convolvulaceae
Shizitan Loc.9	Shanxi/Jixian	110.582	36.09	881	13800~11600	0	0	0	0	0	0	0	0	0	0	0	0	0	0	0	0	0	0	0	0	0	0	0	0	0	0	0	0	0	0	0	0	0	0	4	0	0	0	0	0	0	0	0	0
Nanzhuangtou	Hebei/Xushui	116.662	39.1265	23	12408~11018	0	0	0	0	0	0	0	0	0	0	0	0	0	0	0	0	0	0	0	0	0	0	0	0	0	0	0	0	0	0	0	0	0	0	0	0	0	0	0	0	0	0	0	0
Zhuannian	Beijing/Huairou	116.61	40.7	298	11000~9700	0	0	0	0	0	0	0	0	0	0	0	0	0	0	0	0	0	0	0	0	0	0	0	0	0	0	0	0	0	0	0	0	0	0	0	0	0	0	0	0	0	0	0	0
Zhangmatun	Shandong/Licheng	117.114	36.724	27	9080~8460	0	0	0	0	0	0	0	0	8	0	0	0	0	0	0	0	0	0	0	0	0	0	0	0	0	0	0	0	1	1	0	13	0	0	0	6	0	0	0	0	0	0	0	0
Yuezhuang	Shandong/Changqing	116.689	36.4782	45	8000~7800	0	0	0	0	0	0	0	0	0	0	0	0	0	0	0	0	0	0	0	0	0	0	0	0	0	0	0	0	2	0	0	0	0	0	0	39	0	0	0	0	0	0	0	0
Hulu River	Gansu/Qin'an	105.82	35.0552	1498	8000~7300	0	0	0	0	0	0	0	0	0	0	0	0	0	0	0	0	0	0	0	0	0	0	0	0	0	0	0	0	0	0	0	0	0	0	5	0	0	0	0	0	0	0	0	0
Xinglonggou Loc.1	Inner Mongolia/Chifeng	120.654	42.3789	548	8000~7500	0	0	0	0	0	0	0	90	0	0	0	0	0	0	0	0	0	0	0	309	0	0	263	0	0	0	0	0	0	0	0	0	120	0	0	0	479	0	0	0	0	0	0	0
Fudian	Henan/Yanshi	112.861	34.575	241	8000~7000	0	0	0	0	0	0	0	0	0	0	0	0	0	0	0	0	0	0	0	0	0	0	0	0	0	0	0	0	0	0	0	0	0	0	0	0	0	0	0	0	0	0	0	0
Wuluoxipo	Henan/Gongyi	113.004	34.639	275	8000~7000	0	0	0	0	0	0	0	0	0	0	0	0	0	0	0	0	0	0	0	0	0	0	0	0	0	0	0	0	0	0	0	0	0	0	0	0	0	0	0	0	0	0	0	0
Chahai	Liaoning/Fuxin	121.78	42.16	261	8000~7500	0	0	0	0	0	0	0	0	0	0	0	0	0	0	0	0	0	0	30	0	0	0	0	0	0	0	0	0	0	0	0	0	0	0	0	0	0	0	0	0	0	0	0	0
Dadiwan	Gansu/Qin'an	105.583	34.9667	1456	7800~7350	0	0	0	0	0	0	0	0	0	0	0	0	0	0	0	0	0	0	0	0	0	0	0	0	0	0	0	0	0	0	0	0	0	0	0	0	0	0	0	0	0	0	0	0
Xihe	Shandong/Zhangqiu	117.351	36.7306	53	7660~7000	0	0	0	0	0	3	0	0	0	0	0	0	0	0	0	0	0	0	0	0	0	0	0	0	0	0	0	0	0	0	0	0	0	0	0	43	0	0	0	0	0	0	0	0
Bianbiandong	Shandong/Yiyuan	118.471	36.062	389	7400~6900	0	0	0	0	0	0	0	0	0	0	0	0	0	0	0	0	0	0	0	0	0	0	0	0	0	0	0	0	0	0	3	0	0	0	0	0	0	0	0	0	0	0	0	0
Nantunling	Shandong/Rizhao	119.455	35.365	20	7300~6100	0	0	0	0	0	0	0	0	0	0	0	0	0	0	0	0	0	0	0	0	0	0	0	0	0	0	0	0	0	0	0	0	0	0	0	0	0	0	0	0	0	0	0	0
Dongpan	Shandong/Linshu	118.738	34.926	55	7300~6100	0	0	0	0	4	0	0	0	0	0	0	0	0	0	0	0	0	0	0	0	0	0	0	0	0	0	0	0	0	0	0	0	0	0	4	0	0	0	0	0	0	0	0	0
Dadiwan	Gansu/Qin'an	105.583	34.9667	1456	6500~6000	0	0	0	0	0	0	0	0	0	0	0	0	0	0	0	0	0	0	0	0	0	0	0	0	0	0	0	0	0	0	0	0	0	0	0	0	0	0	0	0	0	0	0	0
Hulu River	Gansu/Qin'an	105.82	35.0552	1498	6300~6000	0	0	0	0	0	0	0	0	0	0	0	0	0	0	0	0	0	0	0	0	0	0	0	0	0	0	0	0	0	0	0	0	0	0	82	0	0	0	0	0	0	0	0	0
Xihanshui River	Gansu/Lixian	105.173	34.1817	1404	6300~6000	0	0	0	0	0	0	0	0	0	0	0	0	0	0	0	0	0	0	0	0	0	0	0	0	0	0	0	0	0	0	0	0	0	0	7	0	0	0	0	0	0	0	0	0
Xujiacun	Shandong/Rizhao	119.335	35.142	17	6300~4500	0	0	0	0	0	0	0	0	0	0	0	0	0	0	0	0	0	0	0	0	0	0	0	0	0	0	0	0	0	0	0	0	0	0	0	0	0	0	0	0	0	0	0	1
Beiqian07	Shandong/Jimo	120.736	36.602	10	6200~5500	0	0	0	0	0	0	0	0	0	0	0	0	0	0	0	0	0	0	0	0	0	0	0	0	0	0	0	0	0	0	0	0	0	0	2	0	0	0	0	0	0	0	0	0
Beiqian09&11	Shandong/Jimo	120.736	36.602	9.9	6200~5500	0	1	0	0	0	98	0	43	0	0	0	0	0	0	0	0	1	0	0	0	0	0	0	0	0	0	0	0	4	0	0	0	0	0	0	150	0	0	0	0	0	0	0	0
Nanjiaokou	Henan/Sanmenxia	111.281	34.7172	477	6000~5000	0	0	0	0	0	0	0	0	0	0	0	0	1	0	0	0	0	0	0	0	0	0	0	0	0	0	0	0	0	0	0	0	0	0	9	0	0	0	0	0	0	0	0	0
Yangcun	Henan/Dengfeng	113.015	34.4084	338	6000~5000	0	0	0	0	0	0	0	0	0	0	1	0	0	0	0	0	0	0	0	0	0	0	0	0	0	0	0	0	0	0	0	0	0	0	0	0	5	2	0	0	0	0	0	0
Yuanqiao	Henan/Dengfeng	113.002	34.3864	345	6000~5000	0	0	0	0	0	0	0	3	0	0	0	0	0	0	0	0	0	0	0	0	0	1	0	0	0	0	0	0	0	0	0	0	0	0	0	0	51	0	0	0	0	0	0	0
Yuancun	Henan/Dengfeng	113.032	34.3893	315	6000~5000	0	0	0	0	0	1	0	0	0	0	0	0	0	0	0	0	0	0	0	0	0	0	0	0	0	0	0	0	0	0	0	0	0	0	0	0	1	18	0	0	0	0	0	0
Weijiawopu	Inner Mongolia/Chifeng	118.951	42.1375	649	6000~5000	0	0	0	0	0	0	0	0	0	0	0	0	0	0	0	0	0	0	0	0	0	3	0	0	0	0	0	0	0	0	0	0	0	0	0	13	0	0	0	0	0	0	0	0
Anban	Shaanxi/Fufeng	107.917	34.35	555	6000~5000	0	0	0	0	0	0	0	5	0	0	0	0	0	0	0	0	0	0	0	0	0	1	0	14	0	0	0	0	0	0	0	0	0	0	4	22	0	0	0	18	0	0	0	0
Lijiatai	Qinghai/Minhe	102.828	35.9056	1927	5900~5000	0	0	0	0	0	0	0	0	0	0	0	0	0	0	0	0	0	0	0	0	0	0	0	0	0	0	0	0	0	0	0	0	0	0	0	0	0	0	0	0	0	0	0	0
Hulijia	Qinghai/Minhe	102.826	35.8828	1844	5600~5300	0	0	0	0	0	0	0	0	0	0	0	0	0	0	0	0	0	0	0	0	0	0	0	0	2	0	0	0	0	0	0	0	0	0	2	0	0	0	0	0	0	0	0	0
Xinglefang	Shaanxi/Huayin	109.98	34.54	355	5500~5000	0	0	0	0	0	2	0	0	2	0	0	0	0	0	0	0	0	0	0	0	4	0	0	0	0	0	0	0	0	0	0	0	0	0	1	42	0	0	0	0	0	0	0	0
Xiahe	Shaanxi/Baishui	109.688	35.1351	605	5500~5000	0	0	0	0	0	0	0	0	0	0	0	0	0	0	0	0	0	0	0	0	0	0	0	0	0	0	0	0	0	0	0	0	0	0	0	75	0	0	0	0	0	0	0	0
Liuzhuang	Henan/Hebi	114.256	35.7504	108	5500~5000	0	0	0	0	41	0	0	0	0	0	0	0	0	0	0	0	0	0	0	0	0	0	0	0	20	0	0	0	0	0	0	0	0	0	129	0	0	0	0	0	0	0	0	0
Shiyangguan	Henan/Dengfeng	113.202	34.3704	234	5500~5000	0	0	0	0	0	9	0	0	0	0	1	0	0	0	0	0	0	0	0	0	0	0	0	0	0	0	0	0	0	0	0	0	0	0	0	0	1	0	0	0	0	0	0	0
Wuluoshuiku	Henan/Gongyi	112.997	34.6556	258	5400~5000	0	0	0	0	0	0	0	0	0	0	0	0	0	0	0	0	0	0	0	0	0	0	0	0	0	0	0	0	0	0	0	0	0	0	0	0	0	0	0	0	0	0	0	0
Weizhuangxinan	Henan/Gongyi	112.966	34.6739	192	5400~5000	0	0	0	0	0	0	0	0	0	0	0	0	0	0	0	0	0	0	0	0	0	0	0	0	0	0	0	0	0	0	0	0	0	0	0	0	0	0	0	0	0	0	0	0
Weizhuangxi	Henan/Gongyi	112.98	34.6751	212	5400~5000	0	0	0	0	0	0	0	0	0	0	0	0	0	0	0	0	0	0	0	0	0	0	0	0	0	0	0	0	0	0	0	0	0	0	0	0	0	0	0	0	0	0	0	0
Yulinzhuang	Henan/Gongyi	112.927	34.6687	197	5400~5000	0	0	0	0	0	0	0	0	0	0	0	0	0	0	0	0	0	0	0	0	0	0	0	0	0	0	0	0	0	0	0	0	0	0	0	0	0	0	0	0	0	0	0	0
Tianpocun	Henan/Gongyi	112.933	34.6494	236	5400~5000	0	0	0	0	0	0	0	0	0	0	0	0	0	0	0	0	0	0	0	0	0	0	0	0	0	0	0	0	0	0	0	0	0	0	0	0	0	0	0	0	0	0	0	0
Zhaocheng	Henan/Yanshi	112.887	34.5559	332	5400~5000	0	0	0	0	0	0	0	0	0	0	0	0	0	0	0	0	0	0	0	0	0	0	0	0	0	0	0	0	0	0	0	0	0	0	0	0	0	0	0	0	0	0	0	0
Nanwayao	Henan/Gongyi	112.936	34.7353	138	5400~5000	0	0	0	0	0	0	0	0	0	0	0	0	0	0	0	0	0	0	0	0	0	0	0	0	0	0	0	0	0	0	0	0	0	0	0	0	0	0	0	0	0	0	0	0
Fuxitai	Henan/Gongyi	113.133	34.82	184	5400~5000	0	0	0	0	0	0	0	0	0	0	0	0	0	0	0	0	0	0	0	0	0	0	0	0	0	0	0	0	0	0	0	0	0	0	0	0	0	0	0	0	0	0	0	0
Gouwan	Henan/Xichuan	111.474	33.0911	171	7000~6600	0	0	0	0	4	0	0	0	0	0	0	0	0	0	0	0	0	0	0	0	0	0	0	0	0	0	0	0	0	0	0	0	0	0	24	0	0	0	0	0	0	0	0	0
Gouwan	Henan/Xichuan	111.474	33.0911	171	6600~6000	0	0	0	0	17	0	0	0	0	0	0	0	0	0	0	0	10	0	0	0	0	0	0	0	0	0	0	0	0	0	0	0	0	0	30	0	0	0	0	0	0	0	0	0
Gouwan	Henan/Xichuan	111.474	33.0911	171	6000~5500	0	0	0	0	73	0	0	0	0	0	0	0	0	0	0	0	1	0	0	0	0	0	0	0	0	0	0	0	0	0	0	0	0	0	59	0	0	0	0	0	0	0	0	0
Gouwan	Henan/Xichuan	111.474	33.0911	171	5500~5000	0	0	0	0	39	0	0	0	0	0	0	0	0	0	0	0	0	0	0	0	0	0	0	0	0	0	0	0	0	0	0	0	0	0	36	0	0	0	0	0	0	0	0	0
Jiahu	Henan/Wuyang	113.668	33.6122	70	9000~7800	1	0	0	0	0	129	0	0	0	0	0	0	0	0	0	0	0	0	0	0	0	0	0	0	0	0	26	0	0	0	0	0	0	0	0	0	0	0	0	0	0	0	0	0
Baligang	Henan/Dengzhou	112.14	32.69	107	8700~8300	0	0	1	0	1	0	0	0	0	0	0	0	0	0	0	0	0	0	0	0	0	0	0	0	0	0	0	0	0	0	0	0	0	0	4	0	0	0	0	0	0	0	0	0
Baligang	Henan/Dengzhou	112.14	32.69	107	6300~5000	0	0	0	0	11	0	0	0	0	0	0	0	0	0	0	0	0	0	0	0	0	0	0	0	0	0	0	0	0	0	0	0	0	0	6	0	0	0	0	0	0	0	0	0
Bashidang	Hunan/Lixian	111.85	29.7603	35	9000~7600	0	0	0	0	0	9	1	0	0	0	0	0	0	0	1	2	0	1	0	0	0	0	0	0	0	0	0	0	0	0	0	0	0	0	0	4	0	0	0	0	0	0	1	1
Chengtoushan	Hunan/Lixian	111.661	29.6883	44	6500~6000	0	0	0	0	1	0	0	0	0	0	0	0	0	0	0	0	1	0	0	0	0	0	0	0	0	0	11	0	0	0	0	0	0	4	0	0	0	0	0	0	0	0	0	0
Majiabang	Zhejiang/Jiaxing	120.715	30.736	8	7000~6000	0	0	0	0	0	3	0	0	0	0	0	0	0	0	0	0	0	0	0	0	0	0	0	0	0	0	0	0	4	0	0	0	0	0	0	6	0	0	0	0	0	0	0	0
Xiaodouli	Zhejiang/Haining	120.679	30.5482	7	6000~5300	0	0	0	0	0	0	0	0	0	0	0	0	0	0	0	0	0	0	0	0	0	0	0	0	0	0	0	0	0	0	0	0	0	0	0	4	0	0	0	0	0	0	0	0
Maoshan	Zhejiang/Hangzhou	120.265	30.423	7	5500~5000	0	0	0	0	0	0	0	0	0	0	0	0	0	0	0	0	24	0	0	0	0	0	0	0	0	13	0	14	60	0	0	0	0	0	0	115	0	0	0	0	0	0	0	0
Kuahuqiao	Zhejiang/Xiaoshan	120.223	30.1427	52	8200~7000	0	0	0	0	0	0	0	0	0	0	0	0	0	0	0	0	0	0	0	0	0	0	0	0	0	0	0	0	0	0	0	0	0	0	0	0	0	0	133	0	0	0	0	0
Kuahuqiao	Zhejiang/Xiaoshan	120.223	30.1427	52	8200~7000	0	0	0	0	0	0	0	0	0	0	0	0	0	0	0	0	0	0	0	0	0	0	0	0	0	0	0	0	0	0	0	0	0	0	0	0	0	0	248	0	0	0	0	0
Tianluoshan	Zhejiang/Yuyao	121.385	30.0219	5	7000~6000	0	0	0	1	0	0	0	0	0	5	0	1	0	1	0	0	0	0	0	0	0	0	0	0	0	0	0	3	0	0	0	0	0	0	0	1	0	0	10	0	0	0	0	0
Zengpiyan	Guangxi/Guilin	110.284	25.2136	155	12000~11000	0	0	0	0	0	0	0	0	0	0	0	0	0	0	0	0	0	0	0	0	0	0	0	0	0	0	0	0	0	0	0	0	0	0	0	0	0	0	0	0	0	0	0	0
Zengpiyan	Guangxi/Guilin	110.284	25.2136	155	11000~10000	0	0	0	0	0	0	0	0	0	0	0	0	0	0	0	0	0	0	0	0	0	0	0	0	0	0	0	0	0	0	1	0	0	0	0	0	0	0	0	0	0	0	0	0
Zengpiyan	Guangxi/Guilin	110.284	25.2136	155	10000~9000	0	0	0	0	0	0	0	0	0	0	0	0	0	0	0	0	0	0	0	0	0	0	0	0	0	0	0	0	0	0	16	0	0	0	0	0	0	0	0	0	4	0	0	0
Zengpiyan	Guangxi/Guilin	110.284	25.2136	155	9000~8000	0	0	0	0	0	0	0	0	0	0	0	0	0	0	0	0	0	0	0	0	0	0	0	0	0	0	0	0	0	0	0	0	0	0	0	0	0	0	0	0	1	1	0	0
Zengpiyan	Guangxi/Guilin	110.284	25.2136	155	8000~7000	0	0	0	0	0	0	0	0	0	0	0	0	0	0	0	0	0	0	0	0	0	0	0	0	0	0	0	0	0	0	1	0	0	0	0	0	0	0	0	0	1	1	0	0
[truncated: 206 more columns]

## Sheet: Starch grains
Site name	Province, District city/County	Longitude(E)	Latitude(N)	Elevation(m)	Age range (cal yr BP)	Abutilon theophrasti	Agrimonia pilosa	Agropyron sp.	Alnus trabeculosa	Amaranthaceae	Amaranthus sp.	Amaranthus retroflexus	Amethystea caerulea	Ampelopsis sp.	Amygdalus sp.	Angelica sp.	Amygdalus davidiana	Achyranthes bidentata	Actinidia chinensis	Actinidia sp.	Asuculus spp.	Ardisia crenata	Armeniaca vulgaris	Avena sp.	Broussonetia papyrifera	Broussonetia sp.	Brassica sp.	Celtis sinensis	Celtis bungeana	Chara sp.	Chenopodiaceae	Chenopodium sp.	Choerospondias axillaris	Clausena excavata	Cleistocalyx operculatus	Cerastium sp.	Convolvulaceae	Corydalis pallida	Corydalis sp.	Coix Chinensis	Coix Lacryma-jobi	Corylus sp.	Cuscuta sp.	Cucurbitaceae	Cucumis melo L. var. agrestis	Cudrania cochinchinensis	Compositae	Cyperaceae	Carex sp.
Shuidonggou	Ningxia/Lingwu	106.516	38.2953	1225	33000~20300	0	0	0	0	0	0	0	0	0	0	0	0	0	0	0	0	0	0	0	0	0	0	0	0	0	0	0	0	0	0	0	0	0	0	0	0	0	0	0	0	0	0	0	0
Shizitan Loc.14	Shanxi/Jixian	110.544	36.036	655	23000~19000	0	0	0	0	0	0	0	0	0	0	0	0	0	0	0	0	0	0	0	0	0	0	0	0	0	0	0	0	0	0	0	0	0	0	0	0	0	0	0	0	0	0	0	0
Shizitan Loc.9	Shanxi/Jixian	110.582	36.09	881	12700~11600	0	0	0	0	0	0	0	0	0	0	0	0	0	0	0	0	0	0	0	0	0	0	0	0	0	0	0	0	0	0	0	0	0	0	0	0	0	0	0	0	0	0	0	0
Nanzhuangtou	Hebei/Xushui	116.662	39.1265	23	11500~11000	0	0	0	0	0	0	0	0	0	0	0	0	0	0	0	0	0	0	0	0	0	0	0	0	0	0	0	0	0	0	0	0	0	0	0	0	0	0	0	0	0	0	0	0
Nanzhuangtou	Hebei/Xushui	116.662	39.1265	23	11500~11000	0	0	0	0	0	0	0	0	0	0	0	0	0	0	0	0	0	0	0	0	0	0	0	0	0	0	0	0	0	0	0	0	0	0	0	0	0	0	0	0	0	0	0	0
Zhuannian	Beijing/Huairou	116.61	40.7	298	11000~9700	0	0	0	0	0	0	0	0	0	0	0	0	0	0	0	0	0	0	0	0	0	0	0	0	0	0	0	0	0	0	0	0	0	0	0	0	0	0	0	0	0	0	0	0
Zhuannian	Beijing/Huairou	116.61	40.7	298	11000~9700	0	0	24	0	0	0	0	0	0	0	0	0	0	0	0	0	0	0	0	0	0	0	0	0	0	0	0	0	0	0	0	0	0	0	0	0	0	0	0	0	0	0	0	0
Donghulin	Beijing/Mentougou	115.749	39.9871	356	11000~9500	0	0	0	0	0	0	0	0	0	0	0	0	0	0	0	0	0	0	0	0	0	0	0	0	0	0	0	0	0	0	0	0	0	0	0	0	0	0	0	0	0	0	0	0
Donghulin	Beijing/Mentougou	115.749	39.9871	356	11000~9500	0	0	0	0	0	0	0	0	0	0	0	0	0	0	0	0	0	0	0	0	0	0	0	0	0	0	0	0	0	0	0	0	0	0	0	0	0	0	0	0	0	0	0	0
Zhangmatun	Shandong/Licheng	117.114	36.724	27	9080~8460	0	0	0	0	0	0	0	0	0	0	0	0	0	0	0	0	0	0	0	0	0	0	0	0	0	0	0	0	0	0	0	0	0	0	0	0	0	0	0	0	0	0	0	0
Baiyinchanghan	Inner Mongolia/Chifeng	118.24	43.31	937	8500~7400	0	0	0	0	0	0	0	0	0	0	0	0	0	0	0	0	0	0	0	0	0	0	0	0	0	0	0	0	0	0	0	0	0	0	0	0	0	0	0	0	0	0	0	0
Egou	Henan/Xinmi	113.37	34.457	237	8500~7000	0	0	0	0	0	0	0	0	0	0	0	0	0	0	0	0	0	0	0	0	0	0	0	0	0	0	0	0	0	0	0	0	0	0	0	0	0	0	0	0	0	0	0	0
Egou	Henan/Xinmi	113.37	34.457	237	8500~7000	0	0	0	0	0	0	0	0	0	0	0	0	0	0	0	0	0	0	0	0	0	0	0	0	0	0	0	0	0	0	0	0	0	0	0	0	0	0	0	0	0	0	0	0
Shigu	Henan/Changge	113.696	34.1611	96	8000~7000	0	0	0	0	0	0	0	0	0	0	0	0	0	0	0	0	0	0	0	0	0	0	0	0	0	0	0	0	0	0	0	0	0	0	0	0	0	0	0	0	0	0	0	0
Shigu	Henan/Changge	113.696	34.1611	96	8000~7000	0	0	0	0	0	0	0	0	0	0	0	0	0	0	0	0	0	0	0	0	0	0	0	0	0	0	0	0	0	0	0	0	0	0	0	0	0	0	0	0	0	0	0	0
Shawoli	Henan/Xinzheng	113.667	34.6333	151	8500~7000	0	0	0	0	0	0	0	0	0	0	0	0	0	0	0	0	0	0	0	0	0	0	0	0	0	0	0	0	0	0	0	0	0	0	0	0	0	0	0	0	0	0	0	0
Gangshi	Henan/Xinzheng	113.732	34.4973	177	8500~7000	0	0	0	0	0	0	0	0	0	0	0	0	0	0	0	0	0	0	0	0	0	0	0	0	0	0	0	0	0	0	0	0	0	0	0	0	0	0	0	0	0	0	0	0
Peiligang	Henan/Xinzheng	113.656	34.4362	136	8500~7000	0	0	0	0	0	0	0	0	0	0	0	0	0	0	0	0	0	0	0	0	0	0	0	0	0	0	0	0	0	0	0	0	0	0	0	0	0	0	0	0	0	0	0	0
Beitaohuaping	Shandong/Yiyuan	118.477	36.055	421	8500~7500	0	0	0	0	0	0	0	0	0	0	0	0	0	0	0	0	0	0	0	0	0	0	0	0	0	0	0	0	0	0	0	0	0	0	0	0	0	0	0	0	0	0	0	0
Aohanyingzidong	Inner Mongolia/Chifeng	118.778	43.1423	711	8200~7400	0	0	0	0	0	0	0	0	0	0	0	0	0	0	0	0	0	0	0	0	0	0	0	0	0	0	0	0	0	0	0	0	0	0	0	0	0	0	0	0	0	0	0	0
Aohanyingzixi	Inner Mongolia/Chifeng	118.759	43.1404	651	8200~7400	0	0	0	0	0	0	0	0	0	0	0	0	0	0	0	0	0	0	0	0	0	0	0	0	0	0	0	0	0	0	0	0	0	0	0	0	0	0	0	0	0	0	0	0
Beishandong	Inner Mongolia/Chifeng	119.115	42.6099	589	~8200	0	0	0	0	0	0	0	0	0	0	0	0	0	0	0	0	0	0	0	0	0	0	0	0	0	0	0	0	0	0	0	0	0	0	0	0	0	0	0	0	0	0	0	0
Beishanxi	Inner Mongolia/Chifeng	119.106	42.6092	612	~8200	0	0	0	0	0	0	0	0	0	0	0	0	0	0	0	0	0	0	0	0	0	0	0	0	0	0	0	0	0	0	0	0	0	0	0	0	0	0	0	0	0	0	0	0
Xinglonggou Loc.1	Inner Mongolia/Chifeng	120.654	42.3789	548	8000~7500	0	0	0	0	0	0	0	0	0	0	0	0	0	0	0	0	0	0	0	0	0	0	0	0	0	0	0	0	0	0	0	0	0	0	0	322	0	0	0	0	0	0	0	0
Cishan	Hebei/Wuan	114.119	36.574	263	8000~7000	0	0	0	0	0	0	0	0	0	0	0	0	0	0	0	0	0	0	0	0	0	0	0	0	0	0	0	0	0	0	0	0	0	0	0	0	0	0	0	0	0	0	0	0
Yuezhuang	Shandong/Changqing	116.689	36.4782	45	8000~7800	0	0	0	0	0	0	0	0	0	0	0	0	0	0	0	0	0	0	0	0	0	0	0	0	0	0	0	0	0	0	0	0	0	0	0	0	0	0	0	0	0	0	0	0
Yuezhuang	Shandong/Changqing	116.689	36.4782	45	8000~7800	0	0	0	0	0	0	0	0	0	0	0	0	0	0	0	0	0	0	0	0	0	0	0	0	0	0	0	0	0	0	0	0	0	0	0	0	0	0	0	0	0	0	0	0
Zhaigen	Henan/Mengjin	112.286	34.938	323	8000~7000	0	0	0	0	0	0	0	0	0	0	0	0	0	0	0	0	0	0	0	0	0	0	0	0	0	0	0	0	0	0	0	0	0	0	0	27	0	0	0	0	0	0	0	0
Bangou	Henan/Mengjin	112.391	34.83	301	8000~7000	0	0	0	0	0	0	0	0	0	0	0	0	0	0	0	0	0	0	0	0	0	0	0	0	0	0	0	0	0	0	0	0	0	0	0	0	0	0	0	0	0	0	0	0
Chahai	Liaoning/Fuxin	121.78	42.16	261	8000~7500	0	0	0	0	0	0	0	0	0	0	0	0	0	0	0	0	0	0	0	0	0	0	0	0	0	0	0	0	0	0	0	0	0	0	0	0	0	0	0	0	0	0	0	0
Niubiziwan	Shanxi/Wuxiang	112.864	36.712	1037	8000~7000	0	0	0	0	0	0	0	0	0	0	0	0	0	0	0	0	0	0	0	0	0	0	0	0	0	0	0	0	0	0	0	0	0	0	0	0	0	0	0	0	0	0	0	0
Tanghu	Henan/Xinzheng	113.69	34.3063	127	7800~7000	0	0	0	0	0	0	0	0	0	0	0	0	0	0	0	0	0	0	0	0	0	0	0	0	0	0	0	0	0	0	0	0	0	0	0	0	0	0	0	0	0	0	0	0
Xihe	Shandong/Zhangqiu	117.351	36.7306	53	7660~7000	0	0	0	0	0	0	0	0	0	0	0	0	0	0	0	0	0	0	0	0	0	0	0	0	0	0	0	0	0	0	0	0	0	0	0	0	0	0	0	0	0	0	0	0
Jiangjialiang	Hebei/Yangyuan	114.482	40.1618	871	~7700	0	0	0	0	0	0	0	0	0	0	0	0	0	0	0	0	0	0	0	0	0	0	0	0	0	0	0	0	0	0	0	0	0	0	0	0	0	0	0	0	0	0	0	0
Liujizhuangzi	Shandong/Zhucheng	119.508	36.0049	72	~7500	0	0	0	0	0	0	0	0	0	0	0	0	0	0	0	0	0	0	0	0	0	0	0	0	0	0	0	0	0	0	0	0	0	0	0	0	0	0	0	0	0	0	0	0
Shangzhai	Beijing/Pinggu	117.261	40.1792	75	7400~6700	0	0	0	0	0	0	0	0	0	0	0	0	0	0	0	0	0	0	0	0	0	0	0	0	0	0	0	0	0	0	0	0	0	0	0	0	0	0	0	0	0	0	0	0
Dongpan	Shandong/Linshu	118.738	34.926	55	7300~6100	0	0	0	0	0	0	0	0	0	0	0	0	0	0	0	0	0	0	0	0	0	0	0	0	0	0	0	0	0	0	0	0	0	0	0	0	0	0	0	0	0	0	0	0
ToudaozhangfangbeiⅡ	Inner Mongolia/Chifeng	118.87	43.0345	716	7000~6400	0	0	0	0	0	0	0	0	0	0	0	0	0	0	0	0	0	0	0	0	0	0	0	0	0	0	0	0	0	0	0	0	0	0	0	0	0	0	0	0	0	0	0	0
ShihushanⅡ	Inner Mongolia/Liangcheng	112.721	40.4986	1398	7000~6700	0	0	0	0	0	0	0	0	0	0	0	0	0	0	0	0	0	0	0	0	0	0	0	0	0	0	0	0	0	0	0	0	0	0	0	5	0	0	0	0	0	0	0	0
Jiangou	Inner Mongolia/Chifeng	118.682	43.1759	631	6500~5000	0	0	0	0	0	0	0	0	0	0	0	0	0	0	0	0	0	0	0	0	0	0	0	0	0	0	0	0	0	0	0	0	0	0	0	0	0	0	0	0	0	0	0	0
Luojiayingzi	Inner Mongolia/Chifeng	118.503	42.8286	885	6500~5000	0	0	0	0	0	0	0	0	0	0	0	0	0	0	0	0	0	0	0	0	0	0	0	0	0	0	0	0	0	0	0	0	0	0	0	0	0	0	0	0	0	0	0	0
Sanjianfang	Inner Mongolia/Chifeng	119.684	42.6369	476	6500~5000	0	0	0	0	0	0	0	0	0	0	0	0	0	0	0	0	0	0	0	0	0	0	0	0	0	0	0	0	0	0	0	0	0	0	0	0	0	0	0	0	0	0	0	0
Tabuaobao	Inner Mongolia/Balinyouqi	118.439	43.595	687	6500~6000	0	0	0	0	0	0	0	0	0	0	0	0	0	0	0	0	0	0	0	0	0	0	0	0	0	0	0	0	0	0	0	0	0	0	0	0	0	0	0	0	0	0	0	0
ShihushanⅠ	Inner Mongolia/Liangcheng	112.712	40.5061	1337	6530~6440	0	0	0	0	0	0	0	0	0	0	0	0	0	0	0	0	0	0	0	0	0	0	0	0	0	0	0	0	0	0	0	0	0	0	0	0	0	0	0	0	0	0	0	0
Beiqian07	Shandong/Jimo	120.736	36.602	10	6200~5500	0	0	0	0	0	0	0	0	0	0	0	0	0	0	0	0	0	0	0	0	0	0	0	0	0	0	0	0	0	0	0	0	0	0	0	0	0	0	0	0	0	0	0	0
Wangmushan	Inner Mongolia/Liangcheng	112.687	40.4949	1285	6000~5500	0	0	0	0	0	0	0	0	0	0	0	0	0	0	0	0	0	0	0	0	0	0	0	0	0	0	0	0	0	0	0	0	0	0	0	4	0	0	0	0	0	0	0	0
Miaozigou	Inner Mongolia/Chahaeryouqianqi	113.364	40.7575	1356	5500~5000	0	0	0	0	0	0	0	0	0	0	0	0	0	0	0	0	0	0	0	0	0	0	0	0	0	0	0	0	0	0	0	0	0	0	0	21	0	0	0	0	0	0	0	0
Liuzhuang	Henan/Hebi	114.256	35.7504	108	5500~5000	0	0	0	0	0	0	0	0	0	0	0	0	0	0	0	0	0	0	0	0	0	0	0	0	0	0	0	0	0	0	0	0	0	0	0	0	0	0	0	0	0	0	0	0
Gouwan	Henan/Xichuan	111.474	33.0911	171	6000~5500	0	0	0	0	0	0	0	0	0	0	0	0	0	0	0	0	0	0	0	0	0	0	0	0	0	0	0	0	0	0	0	0	0	0	0	0	0	0	0	0	0	0	0	0
Kennan	Henan/Xichuan	111.508	32.935	163	10000~9000	0	0	0	0	0	0	0	0	0	0	0	0	0	0	0	0	0	0	0	0	0	0	0	0	0	0	0	0	0	0	0	0	0	0	0	0	0	0	0	0	0	0	0	0
Shishanzi	Anhui/Suixi	116.484	33.755	31	~7000	0	0	0	0	0	0	0	0	0	0	0	0	0	0	0	0	0	0	3	0	0	0	0	0	0	0	0	0	0	0	0	0	0	0	0	662	0	0	0	0	0	0	0	0
Xianrendong&Diaotonghuan	Jiangxi/Wannian	117.217	28.7333	95	20000~19000	0	0	0	0	0	0	0	0	0	0	0	0	0	0	0	0	0	0	0	0	0	0	0	0	0	0	0	0	0	0	0	0	0	0	0	0	0	0	0	0	0	0	0	0
Kuahuqiao	Zhejiang/Xiaoshan	120.223	30.1427	52	8200~7000	0	0	0	0	0	0	0	0	0	0	0	0	0	0	0	1	0	0	0	0	0	0	0	0	0	0	0	0	0	0	0	0	0	0	14	0	0	0	0	0	0	0	0	0
Shangshan	Zhejiang/Pujiang	119.885	29.5213	432	11400~8600	0	0	0	0	0	0	0	0	0	0	0	0	0	0	0	0	0	0	0	0	0	0	0	0	0	0	0	0	0	0	0	0	0	0	0	0	0	0	0	0	0	0	0	0
Shangshan	Zhejiang/Pujiang	119.885	29.5213	432	7000~6000	0	0	0	0	0	0	0	0	0	0	0	0	0	0	0	0	0	0	0	0	0	0	0	0	0	0	0	0	0	0	0	0	0	0	0	0	0	0	0	0	0	0	0	0
Xiaohuangshan	Zhejiang/Shengzhou	120.728	29.5504	26	9000~7700	0	0	0	0	0	0	0	0	0	0	0	0	0	0	0	0	0	0	0	0	0	0	0	0	0	0	0	0	0	0	0	0	0	0	0	0	0	0	0	0	0	0	0	0
[truncated: 171 more columns]

## Sheet: Phytoliths
Site name	Province, District city/County	Longitude(E)	Latitude(N)	Elevation(m)	Age range (cal yr BP)	Panicum miliaceum	Setaria italica	Oryza sativa	Data references
Cishan	Hebei/Wuan	114.119	36.574	263	10300~8700	4420	0	0	Lu et al 2009
Cishan	Hebei/Wuan	114.119	36.574	263	8700~7500	3208	65	0	Lu et al 2009
Tanghu	Henan/Xinzheng	113.69	34.3063	127	~7800	146	0	19	Zhang et al 2012
Xihe	Shandong/Zhangqiu	117.351	36.7306	53	7660~7000	2	3	293	Jin et al 2014
Wangjiazui	Shaanxi/Fufeng	107.837	34.4777	666	6000~5500	117	4	0	Zhang et al 2010
Anban	Shaanxi/Fufeng	107.917	34.35	555	6000~5500	53	1	3	Zhang et al 2010
Yangguanzhai	Shaanxi/Gaoling	109.017	34.4698	378	6000~5500	28	5	0	Zhang et al 2010
Quanhu	Shaanxi/Huaxian	109.862	34.5307	370	6000~5500	145	24	41	Zhang et al 2010
Yangguanzhai	Shaanxi/Gaoling	109.017	34.4698	378	5500~5000	29	5	1	Zhang et al 2010
Quanhu	Shaanxi/Huaxian	109.862	34.5307	370	5500~5000	46	10	3	Zhang et al 2010

## Sheet: Sites information
Regions	Site name	Province, District city/County	Age range (cal yr BP)	Method
	Shishanzi	Anhui/Suixi	~7000	Starch grain analysis
	Zhuannian	Beijing/Huairou	11000~9700	Flotation & Starch grain analysis
	Donghulin	Beijing/Mentougou	11000~9500	Starch grain analysis
	Shangzhai	Beijing/Pinggu	7400~6700	Starch grain analysis
	Xihanshui River	Gansu/Lixian	6300~6000	Flotation
	Hulu River	Gansu/Qin'an	6300~6000	Flotation
	Dadiwan	Gansu/Qin'an	7800~7350/6500~6000	Flotation
	Cishan	Hebei/Wuan	10300~7000	Starch grain & Phytolith analysis
	Nanzhuangtou	Hebei/Xushui	12408~11000	Flotation & Starch grain analysis
	Jiangjialiang	Hebei/Yangyuan	~7700	Starch grain analysis
	Shigu	Henan/Changge	8000~7000	Starch grain analysis
	Yangcun	Henan/Dengfeng	6000~5000	Flotation
	Yuanqiao	Henan/Dengfeng	6000~5000	Flotation
	Yuancun	Henan/Dengfeng	6000~5000	Flotation
	Shiyangguan	Henan/Dengfeng	5500~5000	Flotation
	Wuluoxipo	Henan/Gongyi	8000~7000	Flotation
	Wuluoshuiku	Henan/Gongyi	5400~5000	Flotation
	Weizhuangxinan	Henan/Gongyi	5400~5000	Flotation
	Weizhuangxi	Henan/Gongyi	5400~5000	Flotation
	Yulinzhuang	Henan/Gongyi	5400~5000	Flotation
	Tianpocun	Henan/Gongyi	5400~5000	Flotation
	Nanwayao	Henan/Gongyi	5400~5000	Flotation
	Fuxitai	Henan/Gongyi	5400~5000	Flotation
	Liuzhuang	Henan/Hebi	5500~5000	Flotation
	Zhaigen	Henan/Mengjin	8000~7000	Starch grain analysis
	Bangou	Henan/Mengjin	8000~7000	Starch grain analysis
	Nanjiaokou	Henan/Sanmenxia	6000~5000	Flotation
	Jiahu	Henan/Wuyang	9000~7800	Flotation
	Gouwan	Henan/Xichuan	7000~5000	Flotation
	Kennan	Henan/Xichuan	10000~9000	Starch grain analysis
	Egou	Henan/Xinmi	8500~7000	Starch grain analysis
	Shawoli	Henan/Xinzheng	8500~7000	Starch grain analysis
	Gangshi	Henan/Xinzheng	8500~7000	Starch grain analysis
	Peiligang	Henan/Xinzheng	8500~7000	Starch grain analysis
	Tanghu	Henan/Xinzheng	7800~7000	Starch grain & Phytolith analysis
	Fudian	Henan/Yanshi	8000~7000	Flotation
North	Zhaocheng	Henan/Yanshi	5400~5000	Flotation
	Baligang	Henan/Dengzhou	8700~5000	Flotation
	Tabuaobao	Inner Mongolia/Balinyouqi	6500~6000	Starch grain analysis
	Miaozigou	Inner Mongolia/Chahaeryouqianqi	5500~5000	Starch grain analysis
	Weijiawopu	Inner Mongolia/Chifeng	6000~5000	Flotation
	Baiyinchanghan	Inner Mongolia/Chifeng	8500~7400	Starch grain analysis
	Aohanyingzidong	Inner Mongolia/Chifeng	8200~7400	Starch grain analysis
	Aohanyingzixi	Inner Mongolia/Chifeng	8200~7400	Starch grain analysis
	Beishandong	Inner Mongolia/Chifeng	~8200	Starch grain analysis
	Beishanxi	Inner Mongolia/Chifeng	~8200	Starch grain analysis
	ToudaozhangfangbeiⅡ	Inner Mongolia/Chifeng	7000~6400	Starch grain analysis
	Jiangou	Inner Mongolia/Chifeng	6500~5000	Starch grain analysis
	Luojiayingzi	Inner Mongolia/Chifeng	6500~5000	Starch grain analysis
	Sanjianfang	Inner Mongolia/Chifeng	6500~5000	Starch grain analysis
	Xinglonggou Loc.1	Inner Mongolia/Chifeng	8000~7500	Flotation & Starch grain analysis
	ShihushanⅡ	Inner Mongolia/Liangcheng	7000~6700	Starch grain analysis
	ShihushanⅠ	Inner Mongolia/Liangcheng	6530~6440	Starch grain analysis
	Wangmushan	Inner Mongolia/Liangcheng	6000~5500	Starch grain analysis
	Chahai	Liaoning/Fuxin	8000~7500	Flotation & Starch grain analysis
	Shuidonggou	Ningxia/Lingwu	33000~20300	Starch grain analysis
	Lijiatai	Qinghai/Minhe	5900~5000	Flotation
	Hulijia	Qinghai/Minhe	5600~5300	Flotation
	Xiahe	Shaanxi/Baishui	5500~5000	Flotation
	Wangjiazui	Shaanxi/Fufeng	6000~5500	Phytolith analysis
	Anban	Shaanxi/Fufeng	6000~5000	Flotation & Phytolith analysis
	Yangguanzhai	Shaanxi/Gaoling	6000~5000	Phytolith analysis
	Quanhu	Shaanxi/Huaxian	6000~5000	Phytolith analysis
	Xinglefang	Shaanxi/Huayin	5500~5000	Flotation
	Yuezhuang	Shandong/Changqing	8000~7800	Flotation & Starch grain analysis
	Beiqian	Shandong/Jimo	6200~5500	Flotation
	Zhangmatun	Shandong/Licheng	9080~8460	Flotation & Starch grain analysis
	Dongpan	Shandong/Linshu	7300~6100	Flotation & Starch grain analysis
	Nantunling	Shandong/Rizhao	7300~6100	Flotation
	Xujiacun	Shandong/Rizhao	6300~4500	Flotation
	Bianbiandong	Shandong/Yiyuan	7400~6900	Flotation
	Beitaohuaping	Shandong/Yiyuan	8500~7500	Starch grain analysis
	Xihe	Shandong/Zhangqiu	7660~7000	Flotation & Starch grain & Phytolith analysis
	Liujizhuangzi	Shandong/Zhucheng	~7500	Starch grain analysis
	Shizitan Loc.9	Shanxi/Jixian	12700~11600	Starch grain analysis
	Shizitan Loc.14	Shanxi/Jixian	23000~19000	Starch grain analysis
	Niubiziwan	Shanxi/Wuxiang	8000~7000	Starch grain analysis
	Zengpiyan	Guangxi/Guilin	12000~7000	Flotation
	Bashidang	Hunan/Lixian	9000~7600	Flotation
	Chengtoushan	Hunan/Lixian	6500~6000	Flotation
	Xianrendong&Diaotonghuan	Jiangxi/Wannian	20000~19000	Starch grain analysis
	Majiabang	Zhejiang/Jiaxing	7000~6000	Flotation
South	Xiaodouli	Zhejiang/Haining	6000~5300	Flotation
	Maoshan	Zhejiang/Hangzhou	5500~5000	Flotation
	Kuahuqiao	Zhejiang/Xiaoshan	8200~7000	Flotation & Starch grain analysis
	Tianluoshan	Zhejiang/Yuyao	7000~6000	Flotation
	Shangshan	Zhejiang/Pujiang	11400~6000	Starch grain analysis
	Xiaohuangshan	Zhejiang/Shengzhou	9000~7700	Starch grain analysis

## Sheet: References
References
Bestel, S., Crawford, G.W., Liu, L., Shi, J., Song, Y., Chen, X., 2014. The evolution of millet domestication, Middle Yellow River Region, North China: Evidence from charred seeds at the late Upper Paleolithic Shizitan Locality 9 site. The Holocene, 24(3): 261-265.
Chen, X. 2007. Analysis on the floatation results from two Neolithic archaeological sites in Rizhao, Shandong. Cultural Relics in Southern China, 1: 92-94.
Crawford, G.W., Chen, X.X., Luan, F.S., Wang, J.H., 2013. A preliminary analysis on plant remains of the Yuezhuang site in Changqing District, Jinan City, Shandong Province. Jianghan Kaogu, 2: 107-116.
Dong, Z., Zhang, J., Yang, Y., Yao, L., Li, W., Jia, Q., 2014. Starch grain analysis reveals the utilization of plant food resources at Shishanzi site, Suixi County, Anhui Province. Quaternary Sciences, 1: 114-125.
Deng, Z., Qin, L., Gao, Y., Weisskopf, A.R., Zhang, C., Fuller, D.Q., 2015. From Early Domesticated Rice of the Middle Yangtze Basin to Millet, Rice and Wheat Agriculture: Archaeobotanical Macro-Remains from Baligang, Nanyang Basin, Central China (6700–500 BC). Plos One 10: e0139885.
Fuller, D.Q., Qin, L., Zhao, Z., Zheng, Y., Hosoya, L., Chen, X., Sun, G. 2011. Archaeobotanic analysis for the Tianluoshan site. In: The Center for the Study of Chinese Archaeology in Peking University and Institute of Cultural Relics and Archaeology of Zhejiang (eds) A comprehensive study on the natural remains of Tianluoshan site. Beijing: Cultural Relics Press, 47-96.
Fuller, D.Q., Zhang, H., 2007. A preliminary report of the survey archaeobotany of the upper Ying Valley (Henan Province). In: University and Henan Provincial Institute of Archaeology (ed) Archaeological Discovery and Research at the Wangchenggang Site in Dengfeng (2002–2005). Zhengzhou: Great Elephant Press, 916-958.
Gao, Y., 2012. A study of plant remains and the Neolithic subsistence in Taihu Lake region. Beijing: The Master’s Thesis of Beijing University, 1-65.
Guan, Y., Pearsall, D.M., Gao, X., Chen, F., Pei, S., Zhou, Z., 2014. Plant use activities during the Upper Paleolithic in East Eurasia: Evidence from the Shuidonggou Site, Northwest China. Quaternary International, 347: 74-83.
Institute of Cultural Relics and Archaeology of Hunan. 2006. Pengtoushan and Bashidang. Beijing: Science Press, 544-562.
Institute of Cultural Relics and Archaeology of Zhejiang and Museum of Xiaoshan District. 2004. Kuahuqiao. Beijing: Cultural Relics Press, 241-270.
Ji, D. 2009. Climate change may trigger the transition from hunter-gathering to agriculture in Neolithic North-western China. Archaeology and Cultural Relics, 4: 36-47.
Jia, X. 2012. Cultural evolution process and plant remains during Neolithic-Bronze Age in Northeast Qinghai Province. Lanzhou: The Doctor’s Thesis of Lanzhou University, 1-168.
Jin, G., Wang, Y., Wang, H., Wu, W. 2013. Study on the Carbonized Plant Remains from Beiqian Site, Jimo, Shandong (2007). Oriental Archaeology (Vol. 10). Beijing: Science Press, 239-254.
Jin, G., Wu, W., Zhang, K., Wang, Z., Wu, X. 2014. 8000-year old rice remains from the north edge of the Shandong Highlands, East China. Journal of Archaeological Science, 51: 34-42.
Lee GA, Crawford GW, Liu L et al. 2007. Plants and people from the Early Neolithic to Shang periods in North China. PNAS, 104(3):1087-1092.
Li, W., Song, G., Wu, Y., 2014. A preliminary analysis of starch grains on the surface of stone artifacts from the Kengnan site. Acta Anthropologica Sinica, 1: 70-81.
Liu, C., Kong, Z., Lang, S., 2004. Plant remains at the Dadiwan site and a discussion of human adaptation to the environment. Zhongyuan Cultural Relics, 4: 26-30.
Liu, H., Hu, S., Zhang, P., Yang, Q., Jiang, H., Wang, W., Wang, C., 2013. Analysis and comparison between the floatation results of two Yangshao sites in Shaanxi. Archaeology and Cultural Relics, 4: 106-112.
Liu, L., Bestel, S., Shi, J., Song, Y., Chen, X., 2013a. Paleolithic human exploitation of plant foods during the last glacial maximum in North China. Proceedings of the National Academy of Sciences, 110: 5380-5385.
Liu, L., Chen, X., Zhao, H., 2013b. Functional analysis of grinding slabs of the late Peiligang culture from Zhaigen and Bangou in Mengjin, Henan. Zhongyuan Cultural Relics, 5: 76-86.
Liu, L., Duncan, N.A., Chen, X., Zhao, H., Ji, P., 2015a. Changing patterns of plant-based food production during the Neolithic and early Bronze Age in central-south Inner Mongolia, China: An interdisciplinary approach. Quaternary International, in press.
Liu, L., Duncan, N.A., Chen, X., Zhao, H., Ji, P., 2015b. Plant domestication, cultivation, and foraging by the first farmers in early Neolithic Northeast China: Evidence from microbotanical remains. The Holocene, in press.
Liu, L., Field, J., Fullagar, R., Bestel, S., Chen, X., Ma, X., 2010b. What did grinding stones grind? New light on Early Neolithic subsistence economy in the Middle Yellow River Valley, China. Antiquity, 84: 816-833.
Liu, L., Field, J., Fullagar, R., Zhao, C., Chen, X., Yu, J., 2010a. A functional analysis of grinding stones from an early holocene site at Donghulin, North China. Journal of Archaeological Science, 37: 2630-2639.
Liu, L., Field, J., Weisskopf, A., Webb, J., Jiang, L., Wang, H., Chen, X., 2010c. The exploitation of acorn and rice in early Holocene Lower Yangzi River, China. Acta Anthropologica Sinica, 3: 317-336.
Liu, L., Ge, W., Bestel, S., Jones, D., Shi, J., Song, Y., Chen, X., 2011. Plant exploitation of the last foragers at Shizitan in the Middle Yellow River Valley China: evidence from grinding stones. Journal of Archaeological Science, 38: 3524-3532.
Liu, L., Kealhofer, L., Chen, X., Ji, P., 2014a. A broad-spectrum subsistence economy in Neolithic Inner Mongolia, China: Evidence from grinding stones. The Holocene, 24(6): 726-742.
Liu, L., Ma, S., Cui, J., 2014b. Identification of starch granules using a two-step identification method. Journal of Archaeological Science, 52: 421-427.
Liu, L.,Chen, X., Shi, J., 2014c. Usewear and residue analyses of the grinding stones from Niupiziwan in Wuxiang county, Shanxi province. Archaeology and Cultural Relics, 3: 109-119.
Liu, X., 2014. A study of plant remains recovered in 2012 at Anban site. Xi'an: The Master’s Thesis of Northwest University, 1-55.
Lu, H., Zhang, J., Liu, K., Wu, N., Li, Y., Zhou, K., Ye, M., Zhang, T., Zhang, H., Yang, X., 2009. Earliest domestication of common millet (Panicum miliaceum) in East Asia extended to 10,000 years ago. Proceedings of the National Academy of Sciences 106, 7367-7372.
Ma, Z. 2014. The process of millet domestication and dispersal. Beijing: The Doctor’s Thesis of Institute of Geographic Sciences and Natural Resources Research, Chinese Academy of Sciences, 1-120.
Nasu, H., Gu, H.-B., Momohara, A., Yasuda, Y., 2012. Land-use change for rice and foxtail millet cultivation in the Chengtoushan site, central China, reconstructed from weed seed assemblages. Archaeological and Anthropological Sciences, 4:1-14.
Pan Y. 2011. Resource production in the Yangzi delta and Qiantang drainage from 10000 to 6000 BP: A palaeoethnobotanical and human ecological investigation. PhD Dissertation, Department of Cultural Heritage and Museology, Fudan University.
Qin, L., 2009. The Nanjiaokou site 2007 excavated Early to Mid Yangshao plant remains. In: Henan Provincial Institute of Cultural Relics and Archaeology (ed) Nanjiaokou site in Sanmenxia. Beijing: Science Press, 427-435.
Sun, B., Wagner, M., Zhao, Z., Li, G., Wu, X., Tarasov, P.E., 2014. Archaeological discovery and research at Bianbiandong early Neolithic cave site, Shandong, China. Quaternary International 348, 169-182.
Sun, Y., Zhao, Z., 2013. Research on the plant remains of Weijiawopu Hongshan cultural site. Agricultural Archaeology, 3: 1-5.
Sun, Y., 2014. Research on the plant remains from Neolithic to Early Bronze Age in Upper West Liao River Region. Hohhot: PhD Dissertation of Inner Mongolia Normal University, 1-145.
Tao, D., Wu, Y., Guo, Z., Hill, D.V., Wang, C., 2011. Starch grain analysis for groundstone tools from Neolithic Baiyinchanghan site: implications for their function in Northeast China. Journal of Archaeological Science, 38: 3577-3583.
Wan, Z., Ma, Z., Yang, X., Zhang, C., Zhou, G., Fan, C., Ge, Q., 2012. Starch residues from shell tools from sites of Xianrendong and Diaotonghuan and its implications for paleoclimate. Quaternary Sciences, 2: 256-263.
Wang, C., Zhao, X., Jin, G., 2010. Analysis on floatation results of Liuzhuang site, Hebi City, Henan Province. Huaxia Kaogu, 3: 90-99.
Wang, H., 2012. Archaeobotanic research for prehistoric subsistance of Beiqian site. Jinan: The Master’s Thesis of Shandong University, 1-96.
Wang, H., Liu, Y., Jin, G., 2011. Analysis on the carbonized plant remains from the Dongpan site, 2009, Linshu County, Shandong. Oriental Archaeology (Vol. 8). Beijing: Science Press, 357-372.
Wang, Q., Okamoto, K., 2012. Application of use-wear analysis and starch analysis in prehistoric agriculture research, Haidai Region. Oriental Archaeology (Vol. 9). Beijing: Science Press, 665-676.
Wang, Y., Wu, W., Xin, Y., Jin, G., Wang, H, 2012. Research on the carbonized plant in Chahai site, Fuxin, Liaoning . Northern Cultural Relics, 4: 13-18.
Wang, Y., Zhang, P., Jin, G., Jin, S., 2011. Floatation results of 2007 excavation season from the Gouwan Site in Xichuan County, Henan Province. Sichuan Cultural Relics, 2: 80-92
Wu, W., 2014. Research on the subsistence of Peiligang Period in North China. Jinan: The Doctor’s Thesis of Shandong University, 1-334.
Wu, W., Wang, X., Wu, X., Jin, G., Tarasov, P.E., 2014. The early Holocene archaeobotanical record from the Zhangmatun site situated at the northern edge of the Shandong Highlands, China. Quaternary International, 348: 183-193.
Wu, W., Xin, Y., Wang, H., Jin, G., Yang, X., 2013b. Research on the early subsistance of Chahai site, Fuxin, Liaoning. Archaeology and Cultural Relics, 6: 110-113.
Wu, W., Yang, X., Jin, G., 2011. The application of starch analysis in Archaeology: case studies in Yuezhuang and other sites. Oriental Archaeology (Vol. 8). Beijing: Science Press, 330-348.
Wu, W., Zhang, K., Wang, Z., Jin, G., 2013a. The Analysis of the Plant Remains from Xihe Site, Zhangqiu (2008). Oriental Archaeology (Vol. 10). Beijing: Science Press, 373-390.
Yang, X., Jiang, L., 2010. Starch grain analysis reveals ancient diet at Kuahuqiao site, Zhejiang Province. Chinese Science Bulletin, 55(12): 1150-1156.
Yang, X., Ma, Z., Wang, T., Perry, L., Li, Q., Huan, X., Yu, J., 2014. Starch grain evidence reveals early pottery function cooking plant foods in North China. Chinese Science Bulletin, 59(32): 4352-4358.
Yang, X., Wan, Z., Perry, L., Lu, H., Wang, Q., Zhao, C., Li, J., Xie, F., Yu, J., Cui, T., 2012. Early millet use in northern China. Proceedings of the National Academy of Sciences, 109: 3726-3730.
Yang, X., Yu, J., Lu, H., Cui, T., Guo, J., Diao, X., Kong, Z., Liu, C., Ge, Q., 2009. Starch grain analysis reveals function of grinding stone tools at Shangzhai site, Beijing. Science China Ser D-Earth Science, 52: 1164-1171.
Yang, Y., Li, W., Yao, L., Chen, Z., Zhang, J., Xin, Y., 2015. Plant resources utilization at the Tanghu site during the Peiligang Culture period based on starch grain analysis, Henan Province. Quaternary Sciences, 1: 229-239.
Zhang, J., Lu, H., Gu, W., Wu, N., Zhou, K., Hu, Y., Xin, Y., Wang, C., 2012. Early mixed farming of millet and rice 7800 years ago in the Middle Yellow River region, China. Plos One 7, e52146.
Zhang, J.P., Lu, H.Y., Wu, N.Q., Li, F.J., Yang, X.Y., Wang, W.L., Ma, M.Z., Zhang, X.H., 2010. Phytolith evidence for rice cultivation and spread in Mid-Late Neolithic archaeological sites in central North China. Boreas 39, 592-602.
Zhang, Y., 2011. Research of starch granules on the surface of the tools of botanic food of the Peiligang Culture. Hefei: The Master’s Thesis of University of Science and Technology of China, 1-63.
Zhang, Y., Weng, Y., Yao, L., Zhang, J., Zhou, Y., Fang, F., Cui, W., 2011. Identification and analysis of starch granules on the surface of the slabs from Peiligang site. Quaternary Sciences, 5: 891-899.
Zhao, Z., 2010. Plant remains from the Zengpiyan site, Guilin City of Guangxi. In: Zhao, Z. (ed) Paleoethnobotany: Theories, Methods and Practice. Beijing: Science Press, 89-107.
Zhao, Z., Zhang, J., 2009. Report on the analysis of the results of the 2001 floatation of the Jiahu site. Archaeology, 8: 84-93.
